# Supplementary material for: Investigating the Effects of Hydraulic Shear on Scenedesmus quadricauda Growth at the Cell Scale Using an Algal-Cell Dynamic Continuous Observation Platform
Source: Microorganisms. 2025 Jul 30;13(8):1776. doi: 10.3390/microorganisms13081776 (PMC12388814; doi:10.3390/microorganisms13081776)
Supplement: Supplementary file 1 [file microorganisms-13-01776-s001.zip]

Archive with 1 entries (1 files):
- microorganisms-3738897-supplementary.pdf
